# Supplementary material for: Single‐cell sequencing of multi‐region resolves geospatial architecture and therapeutic target of endothelial cells in esophageal squamous cell carcinoma
Source: Clin Transl Med. 2023 Nov 21;13(11):e1487. doi: 10.1002/ctm2.1487 (PMC10660795; doi:10.1002/ctm2.1487)
Supplement: Supplementary file 7 — Supporting Information [file CTM2-13-e1487-s002.xlsx]

## Sheet: Sheet1
Supplementary Table 1. Baseline characteristics of patients included in the study
Patient_ID	Carcinoma type	Gender	Age	TNM	Tumor Stage	tumor region sampleing	adjacent region sampling	distant region sampling
p001	squamous	m	71	T3N1M0G2	S-IIIB	1	0	1
p002	squamous	f	80	T1bN0M0G2	S-IB	1	0	1
p013	squamous	m	55	T3N1M0G2	S-IIIB	1	0	1
p014	squamous	f	76	T2N1M0G3	S-IIIA	1	0	1
p015	squamous	m	77	T1aN0M0G1	S-IA	1	0	1
p021	squamous	f	87	T1bN2M0G3	S-IIIA	1	0	1
p022	squamous	f	74	T2N0M0G2	S-IIA	1	0	1
p025	squamous	f	56	T1bN0M0G2	S-IB	1	0	1
p026	squamous	m	64	T2N1M0G2	S-IIIA	1	1	1
p034	squamous	m	75	T3N0M0G3	S-IIB	1	0	1
p036	squamous	m	56	T2N1M0G2	S-IIIA	1	1	1
p037	squamous	m	60	T3N1M0G2	S-IIIB	1	1	1
p041	squamous	m	67	T3N1M0G2	S-IIIB	1	1	1
p045	squamous	f	75	T1bN3M0G2	S-IVA	1	1	1
p047	squamous	f	67	T3N1M0G2	S-IIIB	1	1	1
p048	squamous	m	72	T3N1M0G2	S-IIIB	1	1	1
p049	squamous	m	81	T3N2M0G2	S-IIIB	1	1	1
p050	squamous	m	69	T3N0M0G1	S-IIA	1	1	1
p054	squamous	m	65	T2N0M0G2	S-IIA	1	1	1
p055	squamous	m	75	T3N1M0G2	S-IIIB	1	1	1
*: TNM: tumor TNM staging system; m: male; f: female;
