# Supplementary material for: Single‐cell sequencing of multi‐region resolves geospatial architecture and therapeutic target of endothelial cells in esophageal squamous cell carcinoma
Source: Clin Transl Med. 2023 Nov 21;13(11):e1487. doi: 10.1002/ctm2.1487 (PMC10660795; doi:10.1002/ctm2.1487)
Supplement: Supplementary file 8 — Supporting Information [file CTM2-13-e1487-s008.xlsx]

## Sheet: Sheet1
Supplementary Table 2. Top 20 gene signatures of tip cells in ESCC and NSCLC
Rank	Tumor	Gene	LogFC	Adjust P	Tumor	Gene	LogFC	Adjust P
1	ESCC	IGFBP5	1.89557	0	NSCLC	COL4A1	1.47671	6.94e-21
2	ESCC	COL4A1	1.77694	0	NSCLC	ESM1	2.14262	8.76e-21
3	ESCC	COL4A2	1.53921	0	NSCLC	SPARC	1.08696	1.12e-19
4	ESCC	SPARC	1.3223	0	NSCLC	ANGPT2	1.97206	6.01e-19
5	ESCC	INSR	1.10978	0	NSCLC	COL4A2	1.42357	8.91e-19
6	ESCC	HSPG2	0.952859	0	NSCLC	INSR	1.57657	1.19e-18
7	ESCC	VWA1	0.925336	0	NSCLC	CALM1	1.12423	1.22e-18
8	ESCC	APLNR	0.787205	0	NSCLC	MARCKSL1	1.20341	8.84e-15
9	ESCC	PMEPA1	0.72537	0	NSCLC	RGS3	1.50487	8.84e-15
10	ESCC	MMP2	0.707465	0	NSCLC	MCAM	1.40287	1.54e-14
11	ESCC	LAMA4	0.699482	0	NSCLC	PGF	2.10353	2.41e-14
12	ESCC	HECW2	0.68521	0	NSCLC	CXCR4	1.74301	2.46e-14
13	ESCC	FSCN1	0.581588	0	NSCLC	CCDC85B	0.982467	7.96e-14
14	ESCC	MYO1B	0.501356	0	NSCLC	LGALS1	0.740461	2.45e-13
15	ESCC	HTRA1	0.816638	3.97e-277	NSCLC	YWHAH	1.083	2.45e-13
16	ESCC	COL15A1	0.905577	2.28e-275	NSCLC	RGCC	0.752505	5.54e-13
17	ESCC	LAMB1	0.59806	7.58e-275	NSCLC	IL32	0.727736	5.54e-13
18	ESCC	COL6A2	0.574266	7.53e-272	NSCLC	GNG11	0.700587	3.21e-12
19	ESCC	MAP1B	0.523028	2.37e-270	NSCLC	TCF4	0.821158	3.59e-12
20	ESCC	PLVAP	0.882469	1.18e-264	NSCLC	PXDN	1.47399	3.82e-12
